# Supplementary material for: Role of von Willebrand factor (VWF), platelets, and aberrant flow in the initiation of venous thrombosis
Source: Sci Adv. 2025 Feb 5;11(6):eadr5250. doi: 10.1126/sciadv.adr5250 (PMC11797557; doi:10.1126/sciadv.adr5250)
Supplement: Supplementary file 2 — Movies S1 to S5 [file sciadv.adr5250_movies_s1_to_s5.zip]

Archive with 5 entries (5 files):
- adr5250_movie_s1.mp4
- adr5250_movie_s2.mp4
- adr5250_movie_s3.mp4
- adr5250_movie_s4.mp4
- adr5250_movie_s5.mp4
